# Supplementary material for: Applying Interleaving Strategy of Learning Materials and Perceptual Modality to Address Secondary Students’ Need to Restore Cognitive Capacity
Source: Int J Environ Res Public Health. 2022 Jun 19;19(12):7505. doi: 10.3390/ijerph19127505 (PMC9223479; doi:10.3390/ijerph19127505)
Supplement: Supplementary file 1 [file ijerph-19-07505-s001.zip]

Archive with 1 entries (1 files):
- ijerph-1757420-supplementary.pdf
